# Supplementary material for: Severe Neurologic Disease in a Horse Caused by Tick-Borne Encephalitis Virus, Austria, 2021
Source: Viruses. 2023 Sep 29;15(10):2022. doi: 10.3390/v15102022 (PMC10611255; doi:10.3390/v15102022)
Supplement: Supplementary file 1 [file viruses-15-02022-s001.zip]

Archive with 1 entries (1 files):
- viruses-2598264-supplementary.mov
